# Supplementary material for: α-Ketoglutarate Attenuates Oxidative Stress-Induced Neuronal Aging via Modulation of the mTOR Pathway
Source: Pharmaceuticals (Basel). 2025 Jul 22;18(8):1080. doi: 10.3390/ph18081080 (PMC12388979; doi:10.3390/ph18081080)
Supplement: Supplementary file 1 [file pharmaceuticals-18-01080-s001.zip]

Archive with 2 entries (2 files):
- Supplement material S1 -- Antibody.pdf
- Supplement material S2 -- Primer sequences.pdf
